# Supplementary material for: Global Temporal Patterns of Age Group and Sex Distributions of COVID-19
Source: Infect Dis Rep. 2021 Jun 21;13(2):582–96. doi: 10.3390/idr13020054 (PMC8293195; doi:10.3390/idr13020054)
Supplement: Supplementary file 1 [file idr-13-00054-s001.zip]

Archive with 1 entries (1 files):
- idr-1233434-supplementary.pdf
